# Supplementary material for: Parsing the Q-Markers of Baoyin Jian to Treat Abnormal Uterine Bleeding by High-Throughput Chinmedomics Strategy
Source: Pharmaceuticals (Basel). 2023 May 9;16(5):719. doi: 10.3390/ph16050719 (PMC10221270; doi:10.3390/ph16050719)
Supplement: Supplementary file 1 [file pharmaceuticals-16-00719-s001.zip]

Archive with 1 entries (1 files):
- pharmaceuticals-2347723-supplementary.pdf
